# Supplementary material for: Influenza Viruses Suitable for Studies in Syrian Hamsters
Source: Viruses. 2022 Jul 26;14(8):1629. doi: 10.3390/v14081629 (PMC9330595; doi:10.3390/v14081629)
Supplement: Supplementary file 1 [file viruses-14-01629-s001.zip]

Archive with 1 entries (1 files):
- viruses-1838092-supplementary.pdf
